# Supplementary material for: The Importance of Frailty in Determining Survival After Intensive Care
Source: J Clin Med. 2025 Mar 5;14(5):1760. doi: 10.3390/jcm14051760 (PMC11900552; doi:10.3390/jcm14051760)
Supplement: Supplementary file 1 [file jcm-14-01760-s001.zip]

Archive with 1 entries (1 files):
- jcm-3430661-supplementary.pdf
